# Supplementary material for: Genome-Wide Association Study on Total Starch, Amylose and Amylopectin in Barley Grain Reveals Novel Putative Alleles
Source: Int J Mol Sci. 2021 Jan 7;22(2):553. doi: 10.3390/ijms22020553 (PMC7828029; doi:10.3390/ijms22020553)
Supplement: Supplementary file 1 [file ijms-22-00553-s001.zip]

Archive with 4 entries (3 files):
- suppl + table suppl revised/
- suppl + table suppl revised/Supporting figures.docx
- suppl + table suppl revised/Supporting tables.xlsx
- suppl + table suppl revised/Tables.xlsx
