# Supplementary material for: Genome-Wide Association Study on Total Starch, Amylose and Amylopectin in Barley Grain Reveals Novel Putative Alleles
Source: Int J Mol Sci. 2021 Jan 7;22(2):553. doi: 10.3390/ijms22020553 (PMC7828029; doi:10.3390/ijms22020553)
Supplement: Supplementary file 1 [file ijms-22-00553-s001.zip › suppl + table suppl revised/Supporting tables.xlsx]

## Sheet: Table S1
Table S1 Morphology, origin and population structure information for 100 barley core collection accessions, the total starch, amylose and amylopectin content (%) in different environments were measured. Data are means of three replicates.
NO.	Accession	Rowed type	Naked or not	Country	Q1	Q2	Q3	Q4	Q5	Q6	Q7	Total starch content		Amylose		Amylopectin
												In 2019 changxing	In 2019 cixi	In 2019 changxing	In 2019 cixi	In 2019 changxing	In 2019 cixi
1	TKB64	6	Y	BTN	0	0	0	0.002	0.998	0	0	0.633813	0.612805	0.185899	0.231027	0.447914	0.381778
2	TKB75a	6	Y	BTN	0	0	0	0	0.999	0	0	0.719402	0.600655	0.202975	0.20617	0.516427	0.394485
3	Hu lan PI 1-2	6	N	CHN	0	0	0	0	0	0	0.999	0.573616	0.546159	0.176995	0.207543	0.396621	0.338616
4	Hu mai 10 hao	2	N	CHN	0.648	0.004	0.001	0.084	0	0.077	0.186	0.644746	0.599658	0.174074	0.251708	0.470672	0.34795
5	Tungfeng	6	N	CHN	0	0	0	0	0	0	0.999	0.595194	0.503596	0.167768	0.181996	0.427426	0.321599
6	Takungkuan	6	Y	CHN	0	0	0	0.999	0	0	0	0.599658	0.605523	0.17536	0.240587	0.424298	0.364935
7	tawangmiao 1	6	N	CHN	0	0	0	0.999	0	0	0	0.559185	0.527955	0.160784	0.18747	0.398401	0.340485
8	changchou 1	6	Y	CHN	0	0	0	0.997	0.003	0	0	0.674627	0.610361	0.199513	0.222472	0.475114	0.387889
9	tibet white 9	6	Y	CHN	0	0	0	0	0.999	0	0	0.627486	0.633866	0.175366	0.219089	0.45212	0.414777
10	luo ren da mai	6	Y	CHN	0	0	0	0.33	0.669	0	0	0.664429	0.602805	0.190589	0.219124	0.47384	0.383681
11	zhong da mai	6	N	CHN	0	0	0	1	0	0	0	0.621078	0.557835	0.197014	0.202564	0.424064	0.355271
12	VLB-1	6	N	IND	0.001	0.134	0.167	0.123	0.37	0.203	0.001	0.663282	0.574669	0.189635	0.220855	0.473646	0.353814
13	lakhan	6	N	IND	0	0.001	0	0.086	0.507	0.403	0.003	0.638643	0.582321	0.200352	0.1827	0.438292	0.399621
14	pharona	6	Y	IND	0	0.02	0.007	0.307	0.664	0.001	0	0.657873	0.620513	0.192544	0.198194	0.465329	0.422319
15	sangrambata	6	N	IND	0	0.001	0.001	0.372	0.424	0.201	0	0.682278	0.587277	0.20616	0.204756	0.476118	0.382521
16	salooni 2	6	N	IND	0	0	0	0.293	0.448	0.257	0.001	0.572336	0.564752	0.172517	0.205534	0.399819	0.359218
17	pandukeshwar	6	N	IND	0.001	0.001	0	0.187	0.548	0.26	0.003	0.64847	0.571461	0.201164	0.185477	0.447306	0.385984
18	nanpu hadaka	6	Y	JPN	0	0	0.195	0.804	0.001	0	0	0.63939	0.646268	0.186387	0.222835	0.453003	0.423433
19	amagi nijo 3	2	N	JPN	0.557	0.001	0.003	0.011	0.002	0.198	0.229	0.617826	0.663199	0.171793	0.219643	0.446033	0.443557
20	sanuki hadaka	6	Y	JPN	0	0	0	0.927	0.072	0	0	0.641477	0.573264	0.20142	0.209519	0.440056	0.363745
21	dairokkaku	6	N	JPN	0	0	0	0.999	0	0	0	0.60833	0.550759	0.182591	0.184578	0.425739	0.366181
22	mihori hadaka 3	6	Y	JPN	0	0	0	0.997	0.002	0	0	0.628492	0.653663	0.195481	0.246264	0.433011	0.407399
23	kagoshima kamaore 1	6	Y	JPN	0	0	0	0.999	0	0	0	0.628421	0.661448	0.18249	0.221529	0.445931	0.439918
24	osome	6	Y	JPN	0	0	0	0.999	0	0	0	0.644764	0.626305	0.200919	0.214529	0.443845	0.411775
25	samdogjeonbug 45	6	N	KOR	0	0	0	0.999	0	0	0	0.67175	0.593572	0.199484	0.182209	0.472266	0.411363
26	goheung covered 3	6	N	KOR	0	0	0	0.895	0	0	0.104	0.652603	0.555758	0.200841	0.183765	0.451763	0.371993
27	jinan dohadaka	6	Y	KOR	0	0	0.002	0.953	0.002	0	0.042	0.696572	0.596204	0.214297	0.208622	0.482275	0.387583
28	jeomchon covered 1	6	N	KOR	0	0	0	0.312	0.021	0	0.666	0.636832	0.578863	0.223304	0.20723	0.413528	0.371633
29	hwacheon native	6	N	KOR	0	0	0	0.923	0.048	0	0.028	NA	NA	NA	NA	NA	NA
30	thangja 1	6	Y	NPL	0	0.047	0	0.001	0.95	0	0	0.669898	0.595741	0.239746	0.211469	0.430152	0.384272
31	terai side	6	N	NPL	0.001	0.029	0	0.155	0.47	0.344	0.001	0.654179	0.542631	0.216741	0.205296	0.437438	0.337335
32	nepal 5	6	Y	NPL	0	0	0	0	0.999	0	0	0.700189	0.647194	0.243874	0.239397	0.456315	0.407798
33	TKN25b	6	Y	NPL	0	0	0	0.001	0.999	0	0	0.6844	0.618367	0.227694	0.220274	0.456706	0.398093
34	ALBANY	2	N	CAN	0.931	0.001	0.004	0	0	0.064	0	0.625994	0.613696	0.205635	0.2201	0.420358	0.393596
35	BEACON	6	N	USA	0	0	0	0	0	0	0.999	0.600149	0.569269	0.221346	0.198549	0.378803	0.370719
36	CASCARUDA	6	N	BOL	0	0.999	0	0	0	0	0	0.628616	0.612448	0.235137	0.210568	0.39348	0.40188
37	CM67	6	N	USA	0.003	0.104	0.299	0.078	0.059	0.456	0	0.612843	0.558266	0.220712	0.202502	0.392131	0.355764
38	FNC 6-1	2	N	URG	0.83	0.001	0.111	0.001	0.001	0.034	0.021	0.676474	0.590971	0.257758	0.215498	0.418715	0.375473
39	GRANIFE	2	N	CHL	0.612	0	0.006	0	0	0	0.381	0.647902	0.566802	0.225806	0.174701	0.422095	0.3921
40	HECTOR	2	N	CAN	0.682	0	0	0	0.001	0.221	0.096	0.686591	0.620329	0.250132	0.226518	0.43646	0.393811
41	ILAVE	6	Y	PRU	0	0	0	0.293	0.707	0	0	0.653374	0.593324	0.233078	0.203461	0.420296	0.389862
42	LIBRA	6	N	CHL	0.96	0	0.037	0	0	0	0.002	0.695001	0.631667	0.232305	0.22571	0.462696	0.405957
43	OTIS	2	N	USA	0.499	0.006	0.001	0	0	0.39	0.104	0.689187	0.612171	0.245625	0.202569	0.443561	0.409602
44	PRIMUS II	6	N	USA	0.074	0.005	0	0.006	0.011	0.001	0.903	0.644556	0.57324	0.19266	0.221237	0.451896	0.352003
45	SACASCO 1	6	N	PRU	0.001	0	0.954	0	0	0	0.044	0.724591	0.59762	0.208753	0.21724	0.515839	0.38038
46	WEAL	6	N	USA	0.052	0.001	0.2	0.001	0.026	0.001	0.72	0.617742	0.55598	0.181925	0.19628	0.435818	0.3597
47	igri	2	N	DEU	0.4	0.001	0.268	0	0	0.001	0.329	0.704633	0.60657	0.206947	0.226508	0.497686	0.380062
48	colonia	6	N	DEU	0.128	0.001	0.394	0.001	0	0.001	0.476	NA	NA	NA	NA	NA	NA
49	apex	2	N	DEU	0.88	0	0	0.111	0.008	0	0	0.694954	0.630637	0.211034	0.221954	0.483921	0.408683
50	diamant	2	N	CZE	1	0	0	0	0	0	0	0.657266	0.626052	0.177402	0.218132	0.479863	0.40792
51	hunter	2	N	IRL	0.999	0	0	0	0	0	0	0.623291	0.621091	0.17432	0.211854	0.448971	0.409237
52	pallas	2	N	SWE	0.999	0	0	0	0	0	0	0.698985	0.641418	0.201647	0.220802	0.497338	0.420615
53	quantum	2	N	AUT	0.785	0	0.034	0.002	0.001	0.178	0	0.697597	0.614307	0.20067	0.215554	0.496927	0.398753
Table S1 Morphology, origin and population structure information for 100 barley core collection accessions, the total starch, amylose and amylopectin content (%) in different environments were measured. Data are means of three replicates.
NO.	Accession	Rowed type	Naked or not	Country	Q1	Q2	Q3	Q4	Q5	Q6	Q7	Total starch content		Amylose		Amylopectin
												In 2019 changxing	In 2019 cixi	In 2019 changxing	In 2019 cixi	In 2019 changxing	In 2019 cixi
54	vada	2	N	NLD	0.722	0.001	0.009	0	0.001	0.268	0	0.676064	0.637945	0.190427	0.21686	0.485637	0.421085
55	volla	2	N	DEU	0.999	0	0	0	0	0	0	0.69445	0.595721	0.199431	0.209578	0.495019	0.386143
56	chevallier	2	N	FRA	0.728	0.001	0	0	0.001	0.182	0.088	0.672362	0.602881	0.183781	0.197311	0.488581	0.40557
57	plumage	2	Y	GBR	0.098	0.135	0.016	0.145	0.322	0.227	0.058	0.633888	0.60826	0.181145	0.210443	0.452743	0.397817
58	olli	6	N	FIN	0.001	0.001	0.35	0	0	0	0.647	0.604288	0.590859	0.186246	0.207335	0.418042	0.383525
59	prikumskii 22	2	N	RUS	0.496	0.008	0.001	0.001	0.001	0.324	0.169	0.586795	0.566709	0.159338	0.185473	0.427457	0.381236
60	primorskii 89	2	N	RUS	0.999	0	0	0	0	0	0	0.636683	0.599385	0.204351	0.199859	0.432333	0.399526
61	krasnodarski 2929	6	N	RUS	0.149	0.072	0.119	0.033	0.049	0.327	0.252	0.637944	0.605692	0.207907	0.192439	0.430037	0.413253
62	k 21820	2	N	RUS	0.999	0	0	0	0	0	0	0.648928	0.603909	0.186568	0.211585	0.462361	0.392323
63	k 16420	6	Y	RUS	0	0	0	0.997	0.003	0	0	0.670039	0.676347	0.211249	0.252436	0.45879	0.423911
64	vetulio	6	N	ITA	0.005	0.001	0.293	0.333	0.004	0.049	0.316	0.650975	0.582238	0.223684	0.216118	0.427291	0.36612
65	stamm	2	N	BGR	0.259	0.001	0.001	0	0.001	0.001	0.738	0.620486	0.578522	0.204748	0.210682	0.415738	0.367839
66	HOR10555	2	N	ITA	0.999	0	0	0	0	0	0	0.68002	0.635453	0.213858	0.242115	0.466162	0.393339
67	114644	2	N	SYR	0	0	0	0	0	0.998	0	0.59123	0.626714	0.190438	0.237045	0.400793	0.389669
68	115109	6	N	MAR	0	0.001	0.983	0	0	0.014	0.001	0.656642	0.61526	0.210204	0.250654	0.446438	0.364605
69	115616	6	N	EGY	0.001	0.001	0.797	0.001	0.003	0.16	0.037	0.619459	0.581483	0.246947	0.218781	0.372513	0.362702
70	115732	2	N	SYR	0	0.001	0	0	0	0.998	0	0.638341	0.620053	0.230069	0.241366	0.408272	0.378687
71	115863	6	N	SYR	0	0	0.999	0	0	0	0	0.651318	0.580876	0.219388	0.198791	0.43193	0.382084
72	115989	6	N	CYP	0.203	0.006	0.413	0.088	0.003	0.143	0.146	0.652948	0.547436	0.193619	0.201612	0.459329	0.345824
73	118514	6	N	DZA	0	0	0.997	0	0	0	0.001	0.682896	0.679984	0.239258	0.230952	0.443639	0.449032
74	121657	6	N	YEM	0.008	0.31	0.476	0.004	0.001	0.141	0.061	0.52664	0.549848	0.191242	0.206784	0.335398	0.343064
75	121803	2	N	IRQ	0.001	0.018	0	0.002	0.001	0.978	0	0.566699	0.596671	0.215284	0.199978	0.351415	0.396693
76	123202	6	N	AZE	0.001	0.002	0.044	0.411	0.234	0.259	0.049	0.632382	0.573702	0.256953	0.201384	0.375429	0.372318
77	123669	6	N	UZB	0.044	0	0.379	0	0	0.101	0.475	0.631225	0.575377	0.263681	0.231477	0.367544	0.343899
78	123716	2	N	TUR	0.452	0.034	0	0.001	0.001	0.51	0.001	0.64722	0.626818	0.268662	0.224416	0.378558	0.402403
79	123724	6	N	AFG	0	0	0	0.825	0.022	0.152	0	0.649165	0.539092	0.263472	0.208139	0.385692	0.330952
80	123730	6	N	AFG	0.002	0	0.001	0.896	0.002	0.1	0	0.615983	0.551159	0.237289	0.204491	0.378694	0.346668
81	123735	6	Y	PAK	0.003	0.127	0	0.273	0.595	0.001	0.001	0.659311	0.621658	0.278107	0.22066	0.381204	0.400998
82	123746	6	N	TUR	0	0	0.999	0	0	0	0	0.588925	0.54581	0.234799	0.222082	0.354126	0.323728
83	123764	2	N	IRN	0.001	0.001	0	0	0	0.998	0	0.517613	0.570011	0.212936	0.209211	0.304677	0.360799
84	123779	2	N	TUR	0.314	0.115	0.007	0	0	0.449	0.113	0.686476	0.57991	0.279518	0.224305	0.406958	0.355605
85	123805	6	N	DZA	0.001	0.002	0.996	0	0	0	0	0.684738	0.61327	0.307299	0.217524	0.377439	0.395746
86	123806	2	N	SYR	0	0.128	0.002	0.044	0.002	0.824	0	0.656237	0.579576	0.273867	0.224744	0.38237	0.354833
87	123823	2	N	AFG	0.974	0.018	0	0	0.001	0.006	0	0.673146	0.601816	0.298008	0.224281	0.375138	0.377534
88	123833	6	N	JOR	0.001	0.09	0.002	0.2	0.274	0.433	0	0.607841	0.582581	0.236118	0.223779	0.371724	0.358802
89	123843	6	N	IRN	0	0	1	0	0	0	0	0.637786	0.536476	0.238857	0.212657	0.398929	0.323819
90	123847	6	N	LBY	0.001	0.094	0.035	0.241	0.278	0.351	0	0.627732	0.552765	0.243995	0.190672	0.383737	0.362092
91	123855	6	N	EGY	0	0.002	0.714	0.014	0.002	0.267	0.001	0.619527	0.611826	0.259646	0.231278	0.359882	0.380549
92	124016	2	N	AUS	0.912	0.018	0.001	0	0.005	0.064	0	0.636268	0.598651	0.237835	0.220567	0.398433	0.378083
93	ethiopia 468	6	N	ETH	0	0.999	0	0	0	0	0	0.637782	0.576452	0.236042	0.199135	0.40174	0.377317
94	addis ababa 40	2	N	ETH	0	0.999	0	0	0	0	0	0.629274	0.617478	0.260976	0.207738	0.368297	0.40974
95	ethiopia 107	6	N	ETH	0	0.999	0	0	0	0	0	0.656648	0.583343	0.244955	0.196676	0.411694	0.386667
96	debre zeit 38	6	N	ETH	0	0.481	0.517	0	0.001	0	0	0.635492	0.582842	0.271499	0.194697	0.363993	0.388145
97	ethiopia147	6	N	ETH	0.001	0.815	0	0.05	0.062	0.071	0.001	0.605301	0.569682	0.254912	0.200734	0.350388	0.368948
98	ethiopia254	2	N	ETH	0.004	0.995	0	0	0	0.001	0	0.678157	0.633244	0.291451	0.210644	0.386706	0.422599
99	deder 1	6	N	ETH	0	0.999	0	0	0	0	0	0.632642	0.612077	0.270872	0.208111	0.361771	0.403966
100	181652	2	N	IRN	0.002	0.103	0.076	0.267	0.204	0.345	0.003	NA	NA	NA	NA	NA	NA

## Sheet: Table S2
Table S2 Analysis of variance of total starch, amylose and amylopectin content in 100 barley accessions in three environments.
Source of variation	df	Total starch content				df	Amylose content				df	amylopectin content
		MS	SS	F-value	R2(%)		MS	SS	F-value	R2(%)		MS	SS	F-value	R2(%)
Genotype	96	0.00551042	0.529	14.834***	0.435033	96	0.0020625	0.198	15.178***	0.480583	96	0.00460417	0.442	18.515***	0.435897
Environment	1	0.33	0.33	888.527***	0.271382	1	0.003	0.003	21.889***	0.00728155	1	0.253	0.253	1016.146***	0.249507
GenotypexEnvironment	96	0.00221875	0.213	5.979***	0.175164	96	0.00169792	0.163	12.509***	0.395631	96	0.00241667	0.232	9.713***	0.228797
Residual error	388	0.000371134	0.144		0.118421	350	0.000137143	0.048		0.116505	354	0.000245763	0.087		0.0857988
*** Significant at P = 0.001

## Sheet: Table S3
Table S3 Single-nucleotide polymorphism marker information across all seven barley chromosomes and genetic diversity among the 100 barley accessions
Chromosome	Length (bp)	Number of markers (before filtered)	Number of markers (after filtered)	Marker density (SNP/kb)
1	558376661	122396	21804	0.0390489
2	767932624	166825	27767	0.0361581
3	699526785	174256	30573	0.0437053
4	646175566	123015	22079	0.0341687
5	669673916	167811	32705	0.0488372
6	583036279	138548	22953	0.039368
7	657074768	161520	27032	0.0411399
PT	107457	78	7	0.0651423
UN	249610488	29825	6227	0.0249
Total/average	4831514544	1084274	191147	0.0395625

## Sheet: Table S4
Table S4 The significant QTLs detected in three environments of each traits
Traits	Environments	SNP ID	Chr.	Position	(-logP)
TS	E1	S1H_4654719	1	4654719	4.10734
		S1H_554072448	1	554072448	4.27478
		S2H_160990210	2	160990210	4.6331
		S2H_484808981	2	484808981	5.16851
		S2H_674314883	2	674314883	5.27135
		S3H_68031579	3	68031579	4.19466
		S3H_176458677	3	176458677	5.41595
		S3H_541044868	3	541044868	5.4036
		S4H_506669263	4	506669263	5.83923
		S4H_610204551	4	610204551	4.71856
		S5H_17105142	5	17105142	4.95597
		S5H_536435763	5	536435763	5.79501
		S6H_22809571	6	22809571	5.84176
		S6H_349173230	6	349173230	5.28684
		S6H_469691793	6	469691793	5.79452
		S7H_41431949	7	41431949	4.91315
		S7H_310869861	7	310869861	5.40651
		S7H_462742246	7	462742246	4.15558
		S7H_637563550	7	637563550	4.11905
	E2	S1H_48897678	1	48897678	4.81937
		S1H_534442471	1	534442471	5.12921
		S2H_29308307	2	29308307	4.28189
		S2H_200563612	2	200563612	4.07814
		S2H_484808981	2	484808981	5.44112
		S2H_669121648	2	669121648	5.31088
		S3H_176458677	3	176458677	5.30287
		S3H_541044868	3	541044868	4.40974
		S3H_690689061	3	690689061	5.50001
		S4H_13710684	4	13710684	4.16824
		S4H_506669263	4	506669263	4.50639
		S4H_641606593	4	641606593	4.62924
		S5H_358029400	5	358029400	4.16584
		S5H_551372936	5	551372936	5.60057
		S6H_70645486	6	70645486	4.73123
		S6H_469691793	6	512159928	4.46614
		S7H_26188860	7	26188860	4.15972
		S7H_650890091	7	650890091	4.10825
	E3	S1H_48897678	1	48897678	5.20067
		S1H_365008957	1	365008957	4.10667
		S1H_534442471	1	534442471	4.56751
		S2H_29517816	2	29517816	5.02036
		S2H_484808981	2	484808981	6.67533
		S3H_176458677	3	176458677	6.69312
		S3H_541044868	3	541044868	6.17965
		S4H_506669263	4	506669263	6.52184
		S5H_29297679	5	29297679	4.79148
		S5H_536435763	5	536435763	6.11891
		S6H_22809571	6	22809571	5.03859
		S6H_349173230	6	349173230	4.70704
		S6H_469691793	6	469691793	6.50497
		S7H_26188860	7	26188860	4.24299
		S7H_310869861	7	310869861	4.92757
		S7H_637563550	7	637563550	5.03993
AC	E1	S1H_473876202	1	473876202	4.38529
		S3H_41478794	3	41478794	4.31462
		S3H_567673898	3	567673898	4.26418
		S4H_21785541	4	21785541	4.43953
		S5H_9291224	5	9291224	4.22927
		S5H_597313140	5	597313140	5.11337
		S6H_565362485	6	565362485	4.84237
		S7H_641077777	7	641077777	4.18824
	E2	S2H_23430592	2	23430592	5.95542
		S2H_484808981	2	484808981	4.39155
		S2H_649653631	2	649653631	4.18343
		S3H_35066240	3	35066240	4.52555
		S3H_632247045	3	632247045	4.37634
		S4H_41668443	4	41668443	4.00942
		S4H_317227888	4	317227888	4.71267
		S4H_435950667	4	435950667	4.17271
		S4H_645486579	4	645486579	5.54301
		S5H_615400450	5	615400450	5.07107
		S6H_70242665	6	70242665	5.05755
		S6H_512159928	6	512159928	6.06107
		S7H_41222760	7	41222760	4.22253
		S7H_609592179	7	609592179	4.30451
	E3	S2H_9576969	2	9576969	4.63748
		S2H_192006123	2	192006123	4.40427
		S5H_9288418	5	9288418	4.19069
		S5H_596977520	5	596977520	4.06028
		S6H_70242665	6	70242665	4.0765
		S6H_565362485	6	565362485	4.99559
AP	E1	S1H_542281616	1	542281616	4.72818
		S2H_484808981	2	484808981	5.2607
		S3H_176458677	3	176458677	5.25113
		S3H_541486292	3	541486292	4.59063
		S3H_667803604	3	667803604	5.39351
		S4H_29429921	4	29429921	4.38085
		S4H_557843930	4	557843930	4.71785
		S5H_29297679	5	29297679	5.94554
		S5H_343056234	5	343056234	4.75067
		S5H_455726473	5	455726473	5.39571
		S5H_579324192	5	579324192	4.28721
		S6H_4816646	6	4816646	4.15276
		S6H_349173230	6	349173230	4.23921
		S6H_469691793	6	469691793	5.17502
		S6H_577736770	6	577736770	5.01691
		S7H_2451984	7	2451984	4.0897
		S7H_462742246	7	462742246	5.00168
		S7H_622636519	7	622636519	4.53576
	E2	S1H_54284329	1	54284329	4.21079
		S1H_402964517	1	402964517	4.34157
		S2H_669121648	2	669121648	5.49327
		S3H_174832414	3	174832414	4.30561
		S3H_533296726	3	533296726	4.81347
		S3H_690739907	3	690739907	4.84179
		S4H_31158813	4	31158813	4.09494
		S4H_506669263	4	506669263	4.36909
		S5H_29297679	5	29297679	4.00336
		S5H_358029400	5	358029400	4.13401
		S5H_551372936	5	551372936	4.78968
		S6H_4816646	6	4816646	4.42432
		S6H_530991152	6	530991152	4.56108
		S7H_26188860	7	26188860	5.07735
		S7H_632891649	7	632891649	4.27905
	E3	S1H_4627049	1	4627049	4.01951
		S1H_534442471	1	534442471	4.77586
		S2H_19668817	2	19668817	4.00968
		S2H_484808981	2	484808981	5.62381
		S2H_754647414	2	754647414	4.3718
		S3H_35260978	3	35260978	4.43239
		S3H_176458677	3	176458677	5.69624
		S3H_541044872	3	541044872	4.93412
		S3H_667803604	3	667803604	4.77345
		S4H_29429921	4	29429921	4.09863
		S4H_507102995	4	507102995	5.52862
		S5H_29297679	5	29297679	6.50121
		S5H_551372936	5	551372936	5.30518
		S6H_4816646	6	4816646	5.32256
		S6H_349173230	6	349173230	4.08235
		S6H_469691793	6	469691793	4.82016
		S7H_26188860	7	26188860	4.97465
		S7H_128685620	7	128685620	4.214
		S7H_637563550	7	637563550	4.72134

## Sheet: Table S5
		Table S5 Expression patterns of 15 candidate genes at different developmental stages and tissues
QTL ID	SNP ID	Gene NameAscending	EMB	ROO1	LEA	INF1	INF2	NOD	CAR5	CAR15	ETI	LEM	LOD	PAL	EPI	RAC	ROO2	SEN	Annotation
qTS-3.1(qAP-3.1)	S3H_176458677	HORVU3Hr1G033550	10.4351	2.03963	7.5277	0	10.45	0.0766	8.89667	2.03263	4.19723	3.4229	0.4105	4.48757	1.8847	2.48953	6.28347	9.5657	Carboxypeptidase Y homolog A
qTS-3.1(qAP-3.1)	S3H_176458677	HORVU3Hr1G033560	0	0	0	0	0	0	0.907633	0	0	0.0115	0.530067	0	0.4097	0.269867	0.0141667	0	Carboxypeptidase Y homolog A
qAC-6.2	S6H_565362485	HORVU6Hr1G087920	58.487	33.6567	39.0004	0	40.6121	89.4406	62.6849	47.5976	51.6654	82.2435	139.44	142.905	45.5428	124.597	85.2829	41.9533	AP-1 complex subunit gamma-2
qAC-6.2	S6H_565362485	HORVU6Hr1G087930	0	0	0	0	0	0	0	0.0964	0	0	0	0	0	0	0	0	Pentatricopeptide repeat-containing protein
qAP-5.1	S5H_29297679	HORVU5Hr1G011230	0.403667	0	0	0	0	0	35.6771	374.185	0	0	0	0	0	0	0	0	undescribed protein
qAP-5.1	S5H_29297679	HORVU5Hr1G011250	0	0	0	0	0	0	1.37117	1.0597	0	0	0	0	0	0	0	0	undescribed protein
qAP-5.1	S5H_29297679	HORVU5Hr1G011270	9.27283	8.42613	15.853	0	10.6268	13.7022	18.7703	31.4492	12.7438	10.2145	14.8614	12.1345	12.4705	9.64113	6.23157	18.1943	beta-1,4-N-acetylglucosaminyltransferase family protein
qAP-5.1	S5H_29297679	HORVU5Hr1G011280	30.2859	16.719	31.4504	0	38.4835	28.9599	35.8544	34.9207	33.0715	29.4038	71.7107	34.9292	25.619	37.6654	34.2212	43.6388	Cullin-associated NEDD8-dissociated protein 1
qTS-2.1(qAP-2.1)	S2H_484808981	HORVU2Hr1G068790	1.89843	2.985	1.92327	0	1.2702	0.298067	0.4151	1.56953	3.58597	0.990767	0.316933	0.129433	2.44667	0.3508	2.75513	1.61463	Kelch repeat-containing protein
qTS-6.3(qAP-6.3)	S6H_469691793	HORVU6Hr1G067680	5.15677	7.49103	0.102433	0	0.5814	0.480833	0.0852	0.774833	0.0828333	0.2761	0	0.152633	0.0876667	0.5602	24.3946	0.1605	WRKY DNA-binding protein 35
qTS-7.1(qAP-7.1)	S7H_26188860	HORVU7Hr1G019510	18.6848	40.1064	36.4983	0	0.8271	41.3164	2.2432	1.1316	60.6665	7.5743	1.62863	3.6287	127.77	0.7957	37.5813	102.474	Dormancy/auxin associated family protein
qTS-7.1(qAP-7.1)	S7H_26188860	HORVU7Hr1G019520	0.0704333	0.361367	1.31133	0	0.0135667	0.0547667	0	0	0.130967	0.0234	0	0	0.0711333	0	0.0286333	0.3461	UDP-Glycosyltransferase superfamily protein
qTS-7.1(qAP-7.1)	S7H_26188860	HORVU7Hr1G019530	1.10773	0.207833	0.965	0	0.3885	7.18363	0.544567	1.25717	2.2975	0.8979	0.448667	1.1728	2.6602	0.3811	0.5137	0.5034	2-oxoglutarate (2OG) and Fe(II)-dependent oxygenase superfamily protein
qTS-7.1(qAP-7.1)	S7H_26188860	HORVU7Hr1G019540	17.3822	13.4715	16.4339	0	22.4141	22.6415	14.1908	17.3554	30.973	22.9584	27.0481	23.8752	22.6605	25.3164	21.0797	20.7043	carboxypeptidase D, putative
qTS-7.1(qAP-7.1)	S7H_26188860	HORVU7Hr1G019550	11.0825	5.2657	7.56343	0	9.40227	5.4491	9.67177	8.39673	9.76513	9.98523	8.82203	8.99967	7.40037	10.6909	20.5555	11.6442	Elongation factor 4

## Sheet: Table S6
Table S6 Haplotypes of HORVU5Hr1G011270 observed in 100 BCS accessions with 11 SNPs
SNP ID	Hap1	Hap2	Hap3	Hap4	Hap5
S5H_29296671	C	C	C	T	T
S5H_29297061	C	T	T	T	T
S5H_29297079	G	A	G	G	G
S5H_29297385	G	A	G	G	G
S5H_29297553	A	G	G	G	G
S5H_29297656	C	C	C	T	T
S5H_29297679	G	G	G	A	G
S5H_29297706	A	G	A	A	A
S5H_29297967	G	A	G	G	G
S5H_29298006	A	C	A	A	A			;
S5H_29299179	A	A	A	A	A
Number of accessions	23	5	28	6	16

## Sheet: Table S7
Table S7 Haplotypes of HORVU5Hr1G011280 observed in 100 BCS accessions with 5 SNPs
SNP ID	Hap1	Hap2	Hap3	Hap4
S5H_29337199	G	T	T	T
S5H_29337595	C	C	T	T
S5H_29340560	T	T	C	T
S5H_29340643	G	A	A	A
S5H_29341949	C	C	T	T
Number of accessions	27	38	13	13

## Sheet: Table S8
Table S8 The favorable alleles of identified QTLs for total starch, amylose, and amylopectin content of barley grains
Traits	SNP ID	Chr.	Position	(-logP)	Alleles
TS	S1H_48897678	1	48897678	5.20067	T/C
	S1H_365008957	1	365008957	4.10667	G/C
	S1H_534442471	1	534442471	4.56751	A/G
	S2H_29517816	2	29517816	5.02036	A/G
	S2H_484808981	2	484808981	6.67533	C/T
	S3H_176458677	3	176458677	6.69312	A/G
	S3H_541044868	3	541044868	6.17965	G/C
	S4H_506669263	4	506669263	6.52184	T/C
	S5H_29297679	5	29297679	4.79148	A/G
	S5H_536435763	5	536435763	6.11891	A/G
	S6H_22809571	6	22809571	5.03859	A/C
	S6H_349173230	6	349173230	4.70704	A/C
	S6H_469691793	6	469691793	6.50497	A/C
	S7H_26188860	7	26188860	4.24299	T/C
	S7H_310869861	7	310869861	4.92757	T/C
	S7H_637563550	7	637563550	5.03993	A/G
AC	S2H_9576969	2	9576969	4.63748	G/A
	S2H_192006123	2	192006123	4.40427	T/C
	S5H_9288418	5	9288418	4.19069	T/C
	S5H_596977520	5	596977520	4.06028	A/C
	S6H_70242665	6	70242665	4.0765	G/A
	S6H_565362485	6	565362485	4.99559	G/A
AP	S1H_4627049	1	4627049	4.01951	C/A
	S1H_534442471	1	534442471	4.77586	G/A
	S2H_19668817	2	19668817	4.00968	G/A
	S2H_484808981	2	484808981	5.62381	C/T
	S2H_754647414	2	754647414	4.3718	T/G
	S3H_35260978	3	35260978	4.43239	A/C
	S3H_176458677	3	176458677	5.69624	G/A
	S3H_541044872	3	541044872	4.93412	T/C
	S3H_667803604	3	667803604	4.77345	A/C
	S4H_29429921	4	29429921	4.09863	G/A
	S4H_507102995	4	507102995	5.52862	A/G
	S5H_29297679	5	29297679	6.50121	A/G
	S5H_551372936	5	551372936	5.30518	T/G
	S6H_4816646	6	4816646	5.32256	T/G
	S6H_349173230	6	349173230	4.08235	A/C
	S6H_469691793	6	469691793	4.82016	A/C
	S7H_26188860	7	26188860	4.97465	T/C
	S7H_128685620	7	128685620	4.214	G/A
	S7H_637563550	7	637563550	4.72134	A/G
The underlined allele indicted the favorable allele.
