# Supplementary material for: Genome-Wide Association Study on Total Starch, Amylose and Amylopectin in Barley Grain Reveals Novel Putative Alleles
Source: Int J Mol Sci. 2021 Jan 7;22(2):553. doi: 10.3390/ijms22020553 (PMC7828029; doi:10.3390/ijms22020553)
Supplement: Supplementary file 1 [file ijms-22-00553-s001.zip › suppl + table suppl revised/Tables.xlsx]

## Sheet: Table 1
Table 1 Phenotypic variation for TS, AC and AP in the association population
Trait	Environment	accessions	Mean	Max	Min	SD	CV(%)
TS	19CHX	97	0.643061	0.724591	0.517613	0.0384134	0.0597352
	19CX	97	0.595455	0.679984	0.503596	0.0335072	0.0562716
AC	19CHX	97	0.217006	0.307299	0.159338	0.0331021	0.15254
	19CX	97	0.212596	0.252436	0.174701	0.0163285	0.0768055
AP	19CHX	97	0.426055	0.516427	0.304677	0.0433634	0.101779
	19CX	97	0.38286	0.449032	0.321599	0.0271426	0.0708944
TS, total starch; AC, amylose; AP, amylopectin; SD, standard deviation; CV, coefficent of variation.

## Sheet: Table 2
Table 2 The identified stable QTLs of TS, AC and AP in GWAS analysis
Trait	QTL ID	SNP ID	Definition	Chr.	Position	Environments						Alleles	MAF
						2019 CHX		2019 CX		AVERAGE
						(-logP)	R2 (%)	(-logP)	R2 (%)	(-logP)	R2 (%)
TS	qTS-1.1	S1H_48897678		1	48897678			4.81937	0.186566	5.20067	0.199609	C/T	0.05
	qTS-1.2	S1H_534442471		1	534442471			5.12921	0.20516	4.56751	0.2079	G/A	0.185
	qTS-2.1	S2H_484808981	common QTL	2	484808981	5.16851	0.218744	5.44112	0.211396	6.67533	0.260092	T/C	0.09
	qTS-3.1	S3H_176458677	common QTL/major QTL	3	176458677	5.41595	0.240022	5.30287	0.209208	6.69312	0.271498	G/A	0.185
	qTS-3.2	S3H_541044868		3	541044868	5.4036	0.224499	4.40974	0.173663	6.17965	0.24624	C/G	0.08
	qTS-4.1	S4H_506669263		4	506669263	5.83923	0.257953	4.50639	0.175565	6.52184	0.266463	C/T	0.075
	qTS-5.1	S5H_536435763		5	536435763	5.79501	0.254808			6.11891	0.252621	G/A	0.075
	qTS-6.1	S6H_22809571		6	22809571	5.84176	0.234855			5.03859	0.204369	C/A	0.057
	qTS-6.2	S6H_349173230	common QTL	6	349173230	5.28684	0.211848			4.70704	0.185953	C/A	0.065
	qTS-6.3	S6H_469691793	common QTL	6	469691793	5.79452	0.250294	4.46614	0.175223	6.50497	0.259839	C/A	0.14
	qTS-7.1	S7H_26188860	common QTL	7	26188860			4.15972	0.166773	4.24299	0.199799	C/T	0.055
	qTS-7.2	S7H_310869861		7	310869861	5.40651	0.207322			4.92757	0.188995	C/T	0.075
	qTS-7.3	S7H_637563550		7	637563550	4.11905	0.210055			5.03993	0.227208	G/A	0.155
AC	qAC-6.1	S6H_70242665		6	70242665			5.05755	0.198302	4.0765	0.151001	A/G	0.3
	qAC-6.2	S6H_565362485	major QTL	6	565362485	4.84237	0.194			4.99559	0.206477	G/A	0.107
AP	qAP-2.1	S2H_484808981	common QTL	2	484808981	5.2607	0.214558			5.62381	0.225211	T/C	0.09
	qAP-3.1	S3H_176458677	common QTL	3	176458677	5.25113	0.211582			5.69624	0.230034	G/A	0.185
	qAP-3.2	S3H_667803604		3	667803604	5.39351	0.222586			4.77345	0.196107	C/A	0.071
	qAP-4.1	S4H_29429921		4	29429921	4.38085	0.197272			4.09863	0.207867	A/G	0.49
	qAP-5.1	S5H_29297679	major QTL	5	29297679	5.94554	0.235238	4.00336	0.158141	6.50121	0.257039	G/A	0.075
	qAP-5.2	S5H_551372936		5	551372936			4.78968	0.161923	5.30518	0.170328	G/T	0.082
	qAP-6.1	S6H_4816646		6	4816646	4.15276	0.183502	4.42432	0.172276	5.32256	0.217611	G/T	0.055
	qAP-6.2	S6H_349173230	common QTL	6	349173230	4.23921	0.163445			4.08235	0.155744	C/A	0.065
	qAP-6.3	S6H_469691793	common QTL	6	469691793	5.17502	0.219192			4.82016	0.202299	C/A	0.14
	qAP-7.1	S7H_26188860	common QTL	7	26188860			5.07735	0.201995	4.97465	0.212472	C/T	0.055
